# Supplementary material for: Comparison of French and Worldwide Bacillus anthracis Strains Favors a Recent, Post-Columbian Origin of the Predominant North-American Clade
Source: PLoS One. 2016 Feb 22;11(2):e0146216. doi: 10.1371/journal.pone.0146216 (PMC4763433; doi:10.1371/journal.pone.0146216)
Supplement: S1 Table — The geographic origin and year of isolation are indicated when known. (XLSX) [file pone.0146216.s001.xlsx]

## Sheet: B. anthracis metadata
index	Strain Id	Country	Geographic origin (*)	canSNP	Year	bioproject	Accession number
1	ANSES_052 (CIP 53.169)	France	nd	A.Br.001/002	1953
2	ANSES_054 (CIP 81.89)	France	Moselle (57)	A.Br.001/002	1981
3	ANSES_056 (CIP 74.12)	France	nd	A.Br.011/009	c 1880
4	ANSES_058 (CIP A211)	France	nd	A.Br.001/002	nd
5	ANSES_059 (CIP A206)	France	Bas Rhin (67)	A.Br.011/009	nd
6	ANSES_060 (CIP A205)	France	Tarn (81)	A.Br.011/009	c 1900?
7	ANSES_061 (CIP A204)	France	nd	A.Br.011/009	c 1880
8	ANSES_08-06	France	Cantal (15)	B.Br.CNEVA	2008
9	ANSES_08-07	France	Doubs (25)	A.Br.001/002	2008
10	ANSES_08-09	France	Doubs (25)	A.Br.001/002	2008
11	ANSES_08-10	France	Doubs (25)	A.Br.001/002	2008
12	ANSES_08-11	France	Doubs (25)	A.Br.001/002	2008
13	ANSES_08-13	France	Doubs (25)	A.Br.001/002	2008
14	ANSES_08-14	France	Doubs (25)	A.Br.001/002	2008
15	ANSES_08-15	France	Doubs (25)	A.Br.001/002	2008
16	ANSES_08-16	France	Doubs (25)	A.Br.001/002	2008
17	ANSES_08-19	France	Doubs (25)	A.Br.001/002	2008
18	ANSES_08-20	France	Doubs (25)	A.Br.001/002	2008	bioproject PRJNA242332	NZ_JHCB00000000.2
19	ANSES_08-21-1	France	Doubs (25)	A.Br.001/002	2008
20	ANSES_08-21-2	France	Doubs (25)	A.Br.001/002	2008
21	ANSES_08-21-3	France	Doubs (25)	A.Br.001/002	2008
22	ANSES_08-22-2	France	Doubs (25)	A.Br.001/002	2008
23	ANSES_08-24	France	Doubs (25)	A.Br.001/002	2008
24	ANSES_08-25	France	Doubs (25)	A.Br.001/002	2008
25	ANSES_08-26	France	Doubs (25)	A.Br.001/002	2008
26	ANSES_08-27	France	Doubs (25)	A.Br.001/002	2008
27	ANSES_08-28	France	Doubs (25)	A.Br.001/002	2008
28	ANSES_08-29	France	Doubs (25)	A.Br.001/002	2008
29	ANSES_09-08	France	Côte-d’Or (21)	A.Br.011/009	2009
30	ANSES_09-13	France	Aveyron (12)	A.Br.011/009	2009
31	ANSES_09-28	France	Savoie (73)	B.Br.CNEVA	2009
32	ANSES_09-29	France	Savoie (73)	B.Br.CNEVA	2009
33	ANSES_09-30	France	Savoie (73)	B.Br.CNEVA	2009
34	ANSES_09-32	France	Savoie (73)	B.Br.CNEVA	2009
35	ANSES_09-33	France	Savoie (73)	B.Br.CNEVA	2009
36	ANSES_09-34	France	Savoie (73)	B.Br.CNEVA	2009
37	ANSES_09-35	France	Savoie (73)	B.Br.CNEVA	2009
38	ANSES_09-36	France	Savoie (73)	B.Br.CNEVA	2009
39	ANSES_09-38	France	Savoie (73)	B.Br.CNEVA	2009
40	ANSES_09-39	France	Savoie (73)	B.Br.CNEVA	2009
41	ANSES_09-40	France	Savoie (73)	B.Br.CNEVA	2009
42	ANSES_09-41	France	Isère (38)	B.Br.CNEVA	2009
43	ANSES_09-42	France	Savoie (73)	B.Br.CNEVA	2009
44	ANSES_09-43	France	Isère (38)	B.Br.CNEVA	2009
45	ANSES_09-44	France	Savoie (73)	B.Br.CNEVA	2009
46	ANSES_09-45	France	Savoie (73)	B.Br.CNEVA	2009
47	ANSES_09-46	France	Savoie (73)	B.Br.CNEVA	2009
48	ANSES_100	France	Nièvre (58)	A.Br.011/009	1999	bioproject PRJNA242332	NZ_JHDR00000000.2
49	ANSES_101	France	Côte-d’Or (21)	A.Br.011/009	1999	bioproject PRJEB12289	FBXN01000001 (contigs), ERR1198958 (reads)
50	ANSES_102	France	Côte-d’Or (21)	A.Br.011/009	1999
51	ANSES_103	France	Côte-d’Or (21)	A.Br.011/009	1999
52	ANSES_104	France	Côte-d’Or (21)	A.Br.011/009	1999
53	ANSES_105	France	Savoie (73)	B.Br.CNEVA	1997
54	ANSES_106	France	Savoie (73)	B.Br.CNEVA	1997
55	ANSES_107	France	Haute-Savoie (74)	B.Br.CNEVA	1997
56	ANSES_108	France	Savoie (73)	B.Br.CNEVA	1997
57	ANSES_109	France	Pyrénées-Atlantiques (64)	B.Br.CNEVA	1997
58	ANSES_11-04	France	Doubs (25)	A.Br.001/002	2011
59	ANSES_11-05	France	Aveyron (12)	A.Br.011/009	2011
60	ANSES_11-08	France	Aveyron (12)	B.Br.CNEVA	2011
61	ANSES_11-09	France	Cantal (15)	B.Br.CNEVA	2011
62	ANSES_11-10	France	Aveyron (12)	B.Br.CNEVA	2011
63	ANSES_11-11	France	Aveyron (12)	B.Br.CNEVA	2011
64	ANSES_112	France	Pyrénées-Atlantiques (64)	B.Br.CNEVA	1997
65	ANSES_113	France	Pyrénées-Atlantiques (64)	B.Br.CNEVA	1997
66	ANSES_114	France	Pyrénées-Atlantiques (64)	B.Br.CNEVA	1997
67	ANSES_115	France	Pyrénées-Atlantiques (64)	B.Br.CNEVA	1997
68	ANSES_116	France	Cher (18)	A.Br.011/009	1996
69	ANSES_117	France	Puy-de-Dôme (63)	B.Br.CNEVA	2003
70	ANSES_118	France	Vienne (86)	A.Br.011/009	1996	bioproject PRJEB12289	FBXM01000001 (contigs), ERR1198959 (reads)
71	ANSES_119	France	Pyrénées-Atlantiques (64)	B.Br.CNEVA	1994
72	ANSES_120	France	Pyrénées-Atlantiques (64)	B.Br.CNEVA	1994
73	ANSES_122	France	Hautes-Alpes (05)	A.Br.011/009	1992	bioproject PRJEB12289	FBXL01000001 (contigs), ERR1198960 (reads)
74	ANSES_123	France	Pyrénées-Atlantiques (64)	B.Br.CNEVA	1992
75	ANSES_124	France	Moselle (57)	A.Br.011/009	2008
76	ANSES_126	France	Pyrénées-Atlantiques (64)	B.Br.CNEVA	1997
77	ANSES_136	France	Côte-d’Or (21)	A.Br.011/009	2003
78	ANSES_139	France	Aveyron (12)	B.Br.CNEVA	2001
79	ANSES_140	France	Savoie (73)	B.Br.CNEVA	2000
80	ANSES_143	France	Côte-d’Or (21)	A.Br.011/009	2000
81	ANSES_017	France	Savoie (73)	B.Br.CNEVA	2006
82	ANSES_018	France	Aveyron (12)	B.Br.CNEVA	2007
83	ANSES_030	France	Jura (39)	A.Br.011/009	2007
84	ANSES_031	France	Cantal (15)	B.Br.CNEVA	2007
85	ANSES_032	France	Meurthe-et-Moselle (54)	A.Br.011/009	2007	bioproject PRJEB12289	FBXR01000001 (contigs), ERR1198961 (reads)
86	ANSES_033	France	Aveyron (12)	B.Br.CNEVA	2007
87	ANSES_034	France	Jura (39)	A.Br.011/009	2007
88	ANSES_035	France	Savoie (73)	B.Br.CNEVA	2007
89	ANSES_036	France	Cantal (15)	B.Br.CNEVA	2006
90	ANSES_037	France	Cantal (15)	B.Br.CNEVA	2006
91	ANSES_039	France	Saône-et-Loire (71)	B.Br.CNEVA	2005
92	ANSES_040	France	Saône-et-Loire (71)	B.Br.CNEVA	2005
93	ANSES_041	France	Savoie (73)	B.Br.CNEVA	2005
94	ANSES_044	France	Saône-et-Loire (71)	B.Br.CNEVA	2004
95	ANSES_045	France	Saône-et-Loire (71)	B.Br.CNEVA	2004
96	ANSES_050	France	Saône-et-Loire (71)	B.Br.CNEVA	2004
97	ANSES_051	France	Saône-et-Loire (71)	B.Br.CNEVA	2004
98	ANSES_063	France	Cantal (15)	B.Br.CNEVA	2003
99	ANSES_064	France	Cantal (15)	B.Br.CNEVA	2003
100	ANSES_066	France	Cantal (15)	B.Br.CNEVA	2003
101	ANSES_067	France	Puy-de-Dôme (63)	B.Br.CNEVA	2003
102	ANSES_072	France	Haute-Savoie (74)	B.Br.CNEVA	2000
103	ANSES_073	France	Haute-Savoie (74)	B.Br.CNEVA	2000
104	ANSES_075	France	Savoie (73)	B.Br.CNEVA	2000
105	ANSES_077	France	Savoie (73)	B.Br.CNEVA	2000
106	ANSES_079	France	Savoie (73)	B.Br.CNEVA	2000
107	ANSES_79-80	France	Savoie (73)	B.Br.CNEVA	2000
108	ANSES_080	France	Savoie (73)	B.Br.CNEVA	2000
109	ANSES_082	France	Savoie (73)	B.Br.CNEVA	2000	bioproject PRJNA242332	NZ_JHDS00000000.2
110	ANSES_086	France	Yvelines (78)	A.Br.011/009	1982	bioproject PRJEB12289	FBXS01000001 (contigs), ERR1198962 (reads)
111	ANSES_087	France	Cher (18)	A.Br.011/009	1982
112	ANSES_088	France	Pyrénées-Atlantiques (64)	A.Br.011/009	1990	bioproject PRJEB12289	FBXT01000001 (contigs), ERR1198963 (reads)
113	ANSES_089	France	Cher (18)	A.Br.011/009	1984	bioproject PRJEB12289	FBXQ01000001 (contigs), ERR1198964 (reads)
114	ANSES_090	France	Eure-et-Loir (28)	A.Br.011/009	1986	bioproject PRJEB12289	FBXP01000001 (contigs), ERR1198965 (reads)
115	ANSES_092	France	Aisne (02)	A.Br.011/009	1989	bioproject PRJEB12289	FBXO01000001 (contigs), ERR1198966 (reads)
116	ANSES_093	France	Marne (51)	A.Br.011/009	1990
117	ANSES_094	France	Haute-Saône (70)	A.Br.011/009	1991	bioproject PRJEB12289	FBXU01000001 (contigs), ERR1198967 (reads)
118	ANSES_095	France	Haute-Saône (70)	A.Br.011/009	1991
119	ANSES_97-140	France	Savoie (73)	B.Br.CNEVA	2000
120	ANSES_098	France	Cantal (15)	B.Br.CNEVA	2000
121	ANSES_099	France	Côte-d’Or (21)	A.Br.011/009	2000
122	CNEVA-9066	France	Aveyron (12)	B.Br.CNEVA	1992	bioproject PRJNA10796	NZ_AAEN00000000.1
123	A0465	France	Pyrénées-Atlantiques (64)	B.Br.CNEVA	nd	bioproject PRJNA27919	NZ_ABLH00000000.1
124	ANSES_091	Cameroon		A.Br.005/006	1989
125	Kruger_B	South Africa	Kruger Park	B.Br.Kruger	nd	bioproject PRJNA324	NZ_AAEQ00000000.1
126	A0442	South Africa	Kruger Park	B.Br.001/002	nd	bioproject PRJNA54997	NZ_ABKG00000000.1
127	SVA11	Sweden	nd	B.Br.001/002	2011	bioproject PRJNA217316	CP006742.1
128	HYU01	Korea	Changnyung	B.Br.001/002	nd	bioproject PRJNA231762	CP008846.1
129	BF1	Germany	Bavaria	B.Br.CNEVA	2009	bioproject PRJNA171093	NZ_AMDT01000056.1
130	Zambia01	Zambia	nd	A.Br.005/006	nd	bioproject PRJDB1571	DRR014737
131	Zambia02	Zambia	nd	A.Br.005/006	nd	bioproject PRJDB1571	DRR014736
132	Zambia03	Zambia	nd	A.Br.005/006	nd	bioproject PRJDB1571	DRR014740
133	Zambia05	Zambia	nd	A.Br.005/006	nd	bioproject PRJDB1571	DRR014741
134	Zambia06	Zambia	nd	A.Br.005/006	nd	bioproject PRJDB1571	DRR014735
135	Zambia07	Zambia	nd	A.Br.005/006	nd	bioproject PRJDB1571	DRR014738
136	Zambia08	Zambia	nd	A.Br.005/006	nd	bioproject PRJDB1571	DRR014742
137	A1055	USA	nd	C.Br.A1055	nd	bioproject PRJNA10795	NZ_AAEO00000000.1
138	Australia_94	Australia	nd	A.Br.Aust94	nd	bioproject PRJNA10799	NZ_AAES00000000.1
139	52_G	Georgia	nd	A.Br.Aust94	nd	bioproject PRJNA224563	NZ_CM002395.1
140	8903_G	Georgia	nd	A.Br.Aust94	nd	bioproject PRJNA224562	NZ_CM002401.1
141	9080_G	Georgia	nd	A.Br.Aust94	nd	bioproject PRJNA224558	NZ_CM002398.1
142	BA_104	Japan	nd	A.Br.Aust94	nd	bioproject PRJDA42805	DRR000184
143	A16R	nd	nd	A.Br.001/002	nd	bioproject PRJNA40353	CP001974.1
144	BA_103	Japan	nd	A.Br.001/002	nd	bioproject PRJDA42805	DRR000183
145	Ames Ancestor	USA	Texas	A.Br.Ames	1981	bioproject PRJNA10784	NC_007530.2
146	A0389	Indonesia	Bekasi	A.Br.001/002	1989	bioproject PRJNA27917	NZ_ABLB01000001.1
147	Sterne	South Africa	nd	A.Br.001/002	nd	bioproject PRJNA236483	NC_005945.1
148	V770-NP1-R	USA	nd	A.Br.003/004	1954	bioproject PRJNA235226	NZ_CP009598.1
149	CDC684	USA	nd	A.Br.Vollum	nd	bioproject PRJNA31329	NC_012581.1
150	A0488	UK	nd	A.Br.Vollum	1935	bioproject PRJNA27913	NZ_ABJC00000000.1
151	Vollum	USA	nd	A.Br.Vollum	nd	bioproject PRJNA243521	CP007666.1
152	H9401	Korea	nd	A.Br.005/007	1994	bioproject PRJNA49361	NC_017729.1
153	Ba_3154	Bulgaria	Tarnovo	A.Br.008/011	nd	bioproject PRJNA178572	NZ_ANFF00000000.1
154	Ba_3166	Bulgaria	Razgrad	A.Br.008/011	nd	bioproject PRJNA178573	NZ_ANFG00000000.1
155	Tsiankovskii-I	USSR	nd	A.Br.008/011	nd	bioproject PRJNA17709	NZ_ABDN00000000.2
156	A0897	Ethiopia	South Wello	A.Br.008/011	2000	bioproject PRJNA244883	SRR1285612
157	Heroin_Ba4599	Scotland	Glasgow	A.Br.008/011	2009	bioproject PRJNA190302	NZ_AGQP00000000.1
158	UR-1	Germany	Bavaria	A.Br.008/011	2012	bioproject PRJNA170826	ALNY00000000.1
159	A0149	Turkey	nd	A.Br.008/011	1991	bioproject PRJNA251440	SRR1318540
160	Carbosap	Italy	nd	A.Br.011/009	2013	bioproject PRJNA231912	NZ_JPIG00000000.1
161	Ba_95014	nd	nd	A.Br.011/009	nd	bioproject PRJNA231913	JANG01000020.1
162	USA6153	USA	nd	A.Br.WNA	nd	bioproject PRJNA337	NZ_AAER00000000.1
163	A0193	USA	South Dakota	A.Br.WNA	nd	bioproject PRJNA27923	ABKF00000000.1
164	A0174	Canada	nd	A.Br.WNA	nd	bioproject PRJNA55003	ABLT00000000.1
165	Sen2Col2	Senegal	nd	A.Br.011/009	nd	bioproject PRJEB1516	NZ_CAVC000000000.1
166	Sen3	Senegal	nd	A.Br.011/009	nd	bioproject PRJEB1517	NZ_CAVD000000000.1
167	Gmb1	Gambia	nd	A.Br.011/009	nd	bioproject PRJEB1518	NZ_CAVE000000000.1
* in the case of strains from France, the department number is indicated together with the department name when the information is available
